# Supplementary material for: High Diagnostic Accuracy of a Novel Lateral Flow Assay for the Point-of-Care Detection of SARS-CoV-2
Source: Biomedicines. 2022 Jun 30;10(7):1558. doi: 10.3390/biomedicines10071558 (PMC9312898; doi:10.3390/biomedicines10071558)
Supplement: Supplementary file 1 [file biomedicines-10-01558-s001.zip]

Archive with 1 entries (1 files):
- biomedicines-1792237-supplementary.pdf
